# Supplementary material for: Genetic Analysis and Construction of a Fingerprint for Licensed Triadica sebifera Cultivars Using SSR Markers
Source: Plants (Basel). 2024 Jun 26;13(13):1767. doi: 10.3390/plants13131767 (PMC11244400; doi:10.3390/plants13131767)
Supplement: Supplementary file 1 [file plants-13-01767-s001.zip]

Archive with 1 entries (1 files):
- plants-3046171-supplementary.jpg
